# Supplementary material for: Long-Term Protection Against Symptomatic Omicron Infections Requires Balanced Immunity Against Spike Epitopes After COVID-19 Vaccination
Source: Vaccines (Basel). 2025 Aug 15;13(8):867. doi: 10.3390/vaccines13080867 (PMC12390141; doi:10.3390/vaccines13080867)
Supplement: Supplementary file 1 [file vaccines-13-00867-s001.zip]

Archive with 1 entries (1 files):
- Source_data-values-revision1.xlsx
