# Supplementary material for: Long-Term Protection Against Symptomatic Omicron Infections Requires Balanced Immunity Against Spike Epitopes After COVID-19 Vaccination
Source: Vaccines (Basel). 2025 Aug 15;13(8):867. doi: 10.3390/vaccines13080867 (PMC12390141; doi:10.3390/vaccines13080867)
Supplement: Supplementary file 1 [file vaccines-13-00867-s001.zip › Source_data-values-revision1.xlsx]

## Sheet: Figure 1a
Figure 1a
Wild-type	Alpha (B.1.1.7)	Beta (B.1.351; B.1.351.1)	Delta (variants)	Omicron (B.1.1.529; BA.1; BA.1.15)	Omicron (BA.2 subvariants)	Omicron (BA.2.12.1)	Omicron (BA.2.75)	Omicron (BA.4; BA.5)
15.0323	15.965	10.141	14.5748	6.84109	17.9322	26.6124	15.6277	9.6365
16.9682	21.8813	16.6442	21.8943	9.75089	18.5016	30.5913	12.5138	19.7098
36.0048	33.0504	29.2551	25.7313	25.6254	28.6604	38.5596	25.5267	26.1862
26.0812	23.8267	17.4953	23.3359	14.2609	31.348	33.1457	20.3588	22.6877
53.8427	46.9167	39.1042	40.4444	18.8617	29.5791	38.154	28.3793	33.7522
28.2573	26.3702	27.3662	22.9228	28.2712	28.3893	37.2381	23.6938	21.2415
17.6571	17.458	10.1368	17.9043	12.8847	17.6786	29.751	17.9899	18.2379
14.7665	20.4206	17.0524	21.9635	9.23614	14.8314	23.0888	14.1565	17.8044
35.7131	32.7268	26.1014	29.1456	25.236	28.3637	35.3513	29.7487	31.0438
23.9404	19.3567	17.529	17.1548	15.9092	19.6277	23.2615	22.642	20.1904
27.6031	22.0864	16.9179	23.8569	18.9124	19.9451	24.8974	23.8425	25.0359
31.1372	28.4723	22.9678	20.0288	22.0862	32.4343	36.5138	29.0881	28.7205
60.2877	50.6951	40.5523	44.7902	23.4891	19.0822	31.9076	20.935	20.4165
42.4546	36.2637	23.9621	30.5657	22.5183	27.2249	33.8073	23.0667	24.5745
40.0961	30.8095	25.4065	30.4071	17.9255	27.4562	35.3891	20.7702	23.0392
28.1093	25.1018	24.3012	25.547	15.7792	22.8313	23.1833	10.8716	29.3709
16.3032	21.8492	23.8662	25.4236	20.9319	19.4796	22.5942	19.1252	17.1144
14.4658	16.0284	9.97235	14.493	25.4974	21.1829	25.303	16.6326	18.2593
24.638	19.0203	22.5771	10.7456	20.3144	21.6218	19.791	26.648	28.4228
55.8797	51.2758	51.9636	48.991	51.0615	52.6705	59.5687	47.9309	49.8818
30.7404	25.6368	24.3735	18.7826	24.764	23.8673	36.1701	26.6348	23.972
38.745	35.5738	32.1969	21.4093	19.2858	22.6344	32.827	14.1512	20.6475
56.2763	49.763	48.4468	49.0504	47.9517	52.2095	58.6992	44.7621	49.9659
14.601	12.7884	15.7051	3.0724	10.8231	18.9642	23.6396	7.76662	10.5856
20.4976	18.8502	8.86957	17.2631	-9.21214	-1.09978	15.698	-5.18199	0.743408
46.0753	42.6306	33.8611	33.6312	13.3915	19.4267	38.0629	7.87917	16.1271
57.5552	45.9816	33.9704	44.769	23.9238	26.8979	32.8785	24.1078	34.6514
31.5214	24.5577	23.472	21.6411	23.5078	23.3043	31.3835	27.0274	17.6853
35.3279	28.704	26.6562	29.3738	12.7194	21.9644	30.52	12.278	16.3931
13.6552	12.2059	10.0461	13.3124	14.845	13.3305	18.5093	17.7528	11.6075
52.0888	44.8049	27.9616	26.7264	28.0632	26.3269	34.737	20.2583	22.1835
10.8218	15.7521	13.9193	18.9245	8.90809	16.2446	26.798	12.9064	25.7961
32.5398	25.6802	25.8054	19.4985	19.6511	21.2786	33.2454	23.876	21.7956
10.5171	13.7842	12.9876	13.6651	16.8427	21.3041	27.2851	20.4191	20.4122
34.4233	26.849	26.7209	17.461	25.3481	25.0349	34.7138	19.4303	18.5738
26.0338	23.4942	18.2047	12.4842	15.5118	11.0209	28.2002	12.203	1.92787
24.394	25.0732	28.7024	7.68077	16.8084	18.5794	14.5342	22.266	9.20614
2.23868	0.0146376	1.20853	2.05139	1.74847	5.09676	10.1701	-0.953143	7.22026
48.5449	44.6497	44.428	40.7518	48.1384	37.3246	45.4632	35.3052	35.3395
37.482	34.0856	39.8254	24.6641	40.7265	31.1519	43.0944	27.2994	27.3335
27.3963	19.6569	19.7061	23.4524	16.7971	15.33	15.2536	13.1413	24.2317
24.5371	22.5525	26.0181	13.8394	33.3793	24.8772	28.7904	23.5308	26.8747
29.267	25.314	19.3451	30.0112	16.1841	20.0308	26.9376	17.0011	28.6013
40.2063	33.1779	31.4044	26.435	22.8223	25.1115	35.9974	27.5124	20.9128
36.3477	30.1748	30.2377	33.1264	27.1047	28.7657	34.9184	21.2086	30.1992
19.2785	17.1299	13.7467	14.6354	19.9099	21.4859	24.5812	15.7818	20.3815
35.0732	29.8135	23.1598	26.5668	15.3598	22.4206	31.2074	15.6746	23.6625
26.6432	28.5223	21.7847	23.1658	9.26548	20.9277	29.7485	17.4915	24.0797
32.1125	37.0473	26.9357	29.1735	8.42001	20.0568	22.0286	22.0082	22.9843
25.2187	20.8499	16.707	17.3444	19.7872	18.9036	26.1648	22.0765	15.1402
59.4549	51.7733	48.6402	41.3873	28.4205	32.9255	43.5884	27.1279	33.8834
26.2925	25.9131	25.0256	21.7675	15.5438	20.5385	33.0203	21.7081	15.208
40.2124	32.3012	30.919	29.7571	16.5867	24.0428	34.1407	24.215	23.0649
46.0001	44.7001	29.8083	44.0317	22.2222	23.601	36.7948	21.5527	40.9809
60.379	53.8893	39.6994	43.3465	29.066	31.5857	42.7542	26.7594	28.7676
28.9294	21.5679	30.2227	26.3952	21.3753	24.1239	22.6059	17.6413	28.4332
21.3499	20.2551	33.0039	18.6287	20.6989	17.6178	9.63291	16.7558	11.2371
24.1739	19.0709	15.8541	10.2045	5.79559	6.00132	22.4479	14.6509	8.65028
30.4765	26.6641	26.1613	23.555	34.6642	29.8104	39.3715	27.0676	24.3321
36.4569	32.732	24.3742	31.3326	15.1784	17.3755	24.2341	18.0649	19.4231
33.5169	37.0853	28.1287	31.5348	7.84926	11.6701	26.4208	8.32267	24.6558
31.7975	31.0113	28.8599	23.6452	22.8357	25.8181	33.2858	17.7849	25.488
57.7493	45.3658	43.3556	50.713	21.1853	26.7138	38.6117	15.966	35.9831
22.2	23.8776	17.7708	22.5945	11.3245	18.2624	28.555	25.3325	20.6746
58.5154	50.8859	48.0249	49.2467	31.8184	30.3352	40.9705	32.0828	33.7693
21.9793	25.6608	23.7505	12.1148	17.1227	18.5144	29.7871	16.2548	14.0691
9.1058	17.6826	14.0519	14.5077	16.3063	15.7079	20.6733	12.4984	22.1364
19.6722	12.1789	16.2419	7.73228	19.5605	12.2698	22.221	20.8385	4.38094
31.2966	24.4724	26.2891	20.8568	25.5774	27.8166	38.0097	27.4803	24.5325
23.7527	23.2114	14.196	24.4888	20.5179	20.5911	32.6259	19.106	17.5911
28.6424	29.335	26.5437	26.0909	25.1504	33.765	28.7158	29.3677	34.1704
50.4375	43.3708	36.2332	40.4063	19.3444	26.1084	35.7216	20.2047	30.8377
64.1488	52.6343	44.8494	53.3149	21.5421	26.9729	39.5279	26.0292	33.6559
20.4888	18.4237	12.1737	16.624	10.8444	18.7154	27.9674	13.9019	14.6225
56.3967	50.1911	50.7179	49.2593	54.9368	54.5096	59.9888	52.7558	49.2315
69.9513	59.3426	45.3093	51.7661	10.703	18.1268	35.0446	20.3079	24.0404
26.3007	21.5958	13.2849	23.4467	13.6102	18.0885	28.9803	15.3088	22.4966
58.5355	50.7275	42.0747	41.7591	19.4031	28.9938	34.9303	22.9997	25.9159
24.0539	23.6969	22.235	25.3261	19.3178	16.8587	24.7883	25.165	30.1588
31.7006	23.7088	11.2677	20.8611	3.68592	13.2061	26.9449	15.4294	16.1271
23.6595	21.2596	22.4429	18.3299	23.7164	25.355	22.6708	21.4946	24.5631
20.294	17.946	16.8776	14.08	14.461	25.3858	27.9777	29.8063	29.0478
47.164	52.0437	49.3571	48.6683	48.7853	53.0147	56.449	45.5967	51.7674
29.1227	27.7447	25.1543	23.8362	28.4659	34.9145	33.6741	25.8738	23.8358
23.2084	18.177	13.6114	19.3911	21.4274	23.0586	27.6383	28.5428	23.3302
30.6419	22.0046	16.4508	11.3233	9.98826	11.9508	23.6696	11.1887	12.6394
29.8965	32.901	31.7224	28.6351	27.9351	29.3718	44.793	26.399	27.0797
48.7112	38.9525	32.8888	29.4189	13.9196	13.4103	29.9925	28.2199	21.7414
67.0232	61.6806	53.5997	54.6997	31.9144	34.4711	50.0797	33.4186	39.9611
55.4069	50.39	40.7313	49.013	27.6978	35.3516	44.6676	34.2159	39.9761
54.9542	49.518	22.6952	46.1542	24.2759	24.3602	35.4372	20.9671	21.218
9.91979	-0.590495	-1.96016	3.9398	-2.77539	-2.57666	-4.90679	-5.19998	0.448365
42.1089	37.2216	34.0818	35.345	12.3273	19.3247	29.2501	14.5384	17.8379
36.0585	42.5114	35.4929	33.8019	35.639	33.2246	34.1205	27.2148	29.8154
35.5995	32.5457	35.4153	30.0508	26.0255	33.5301	42.9526	27.1212	26.2568
32.4178	32.5065	32.1467	31.9548	28.3284	33.1837	41.4649	17.5364	32.4527
28.4876	25.0577	22.0491	23.3089	14.7384	21.4971	26.7696	16.0779	20.8215
32.3385	29.5032	30.7469	32.1183	34.7704	33.8769	32.426	29.1591	33.5724
63.1949	50.8193	48.389	52.0649	31.053	34.5748	45.7107	27.3959	36.9946
21.6442	27.5741	25.7819	24.9174	25.2454	26.8955	25.546	17.0562	30.1567
20.835	25.4624	28.3802	22.2439	25.9285	28.7164	32.8872	24.6879	24.4475
39.2972	37.0045	25.5242	32.1999	10.8577	22.092	32.735	14.4513	23.3366
38.4906	34.5168	33.9717	33.3083	13.5275	20.7506	27.0119	15.5419	22.0708
29.2767	22.7997	15.7695	17.1765	10.0363	15.7087	26.9724	11.3816	11.2773
35.8047	25.7391	16.5641	22.0152	2.89113	19.6437	27.1812	12.8582	18.1017
32.1091	31.7486	23.6186	32.3227	21.4408	19.9866	31.4729	26.4794	24.5781
32.8622	28.7283	20.7047	33.1015	4.66475	15.8347	25.3734	19.7505	24.832

## Sheet: Figure 1b
Figure 1b
Wild-type	Alpha (B.1.1.7)	Beta (B.1.351; B.1.351.1)	Delta (variants)	Omicron (B.1.1.529; BA.1; BA.1.15)	Omicron (BA.2 subvariants)	Omicron (BA.2.12.1)	Omicron (BA.2.75)	Omicron (BA.4; BA.5)
27.7656	21.7231	22.082	18.5371	-2.74555	-0.255042	15.282	-2.98955	-1.16996
48.2187	40.7618	37.4911	30.3348	-8.17462	7.18481	21.4433	-0.164652	22.2479
69.4938	56.9732	49.3454	55.4262	20.5911	20.0439	37.5426	13.5379	28.6961
53.1117	43.3038	40.2207	41.2174	4.80046	17.4541	29.5816	10.9112	23.2656
29.7362	21.2041	23.6504	21.4732	13.9115	13.263	26.152	4.94449	5.24649
79.5476	73.2151	53.1659	66.1963	3.35444	17.0269	35.3959	7.80029	32.3749
48.3622	41.8656	33.1976	32.64	15.2454	20.2306	25.3572	19.3194	24.0372
33.8868	32.5615	29.9299	27.4676	11.1693	16.1327	26.1957	19.5123	15.4048
24.3636	30.4721	27.6792	23.7495	29.2371	25.6881	36.4806	22.9528	19.3951
62.8734	47.8922	45.7191	43.2481	17.1367	14.2801	27.3517	8.68914	16.7906
61.0459	57.8485	49.2967	50.6101	26.632	32.7468	48.8911	31.8421	46.1251
64.8052	58.82	38.4625	55.9536	16.969	25.3261	29.7187	17.7319	34.6159
72.759	62.8939	54.265	53.7544	8.561	6.51228	27.0691	6.82376	16.8435
70.9931	62.3959	52.1057	54.2473	22.3874	25.6412	41.2301	18.7294	30.1755
32.3268	27.6597	28.918	27.1951	11.6524	19.2265	26.2698	18.1241	16.4918
86.1402	72.1064	70.8203	70.818	25.5718	29.4449	51.6989	33.3761	34.4629
41.4368	37.4993	34.2286	36.0585	26.3929	24.0867	35.0619	25.7231	29.678
69.7644	59.9369	38.009	48.4918	27.5746	17.5026	27.8962	22.5884	15.1883
-1.23575	3.2702	3.452	-2.53407	-12.8432	-6.38968	4.87772	-15.2334	-14.3269
97.4065	93.2155	87.9712	90.9835	55.0346	54.7236	69.6884	39.7227	65.1065
76.8486	63.9686	54.1577	56.2623	13.2991	20.9581	35.9353	13.7525	33.2115
33.5575	25.2661	19.8003	23.5224	11.9428	8.83566	19.612	12.7951	11.9471
69.7716	59.7537	49.5774	53.4103	6.50155	11.4905	36.635	2.81969	34.6998
76.9883	62.7054	50.4958	61.4455	22.0517	26.2678	38.2806	27.976	28.3257
83.4152	70.8385	57.7352	67.4083	23.966	25.2234	39.6976	17.8554	32.035
92.7816	83.5843	80.5622	82.472	20.8315	31.5791	50.6019	17.2455	53.3515
96.1529	92.7567	75.2472	84.6024	35.5198	37.078	53.2139	31.3825	42.3073
44.6128	43.0874	31.6048	31.0066	16.8101	9.89367	24.9299	7.57115	19.2648
58.7448	45.1189	42.168	42.5748	-9.05091	8.34374	25.695	3.94849	30.5549
46.4227	34.4673	32.3744	37.1162	3.45849	16.2218	23.7204	10.1592	23.0378
33.0018	26.2437	22.8149	21.4489	-0.965082	18.0263	21.408	9.76081	12.0716
25.9273	26.3247	25.5833	27.5105	17.7019	18.6083	24.7188	13.0901	25.4059
78.0786	62.4451	59.772	56.8242	11.378	20.9278	42.9441	10.0233	36.4462
41.3495	31.4508	34.3248	31.2427	18.1211	18.1625	33.1083	15.1284	21.3808
21.9967	16.5801	20.2813	20.6896	12.3147	16.5702	20.0865	22.4664	14.1388
18.881	18.359	18.1234	17.9489	8.38408	13.5672	20.9335	4.71286	8.63749
82.1504	69.4056	71.9445	67.7358	31.4599	29.4752	46.478	33.9196	46.5785
33.648	29.1835	32.5938	28.0676	11.4007	13.3462	22.4119	6.76354	11.7224
58.4191	43.6488	38.1116	37.7814	11.1625	13.5445	32.3496	15.0141	18.1242
53.5699	42.9035	30.3959	34.6201	8.79461	11.7705	29.9494	20.042	20.6456
69.2107	49.4249	36.5923	39.5111	-8.17768	0.990653	17.7953	-0.423107	1.64869
78.6493	68.5809	60.0716	65.3255	42.5782	46.706	57.071	38.8425	51.7908
27.9424	25.9305	23.4869	18.8307	5.76214	16.8472	21.689	6.61375	16.9249
68.7932	55.6616	46.9068	68.0064	20.0354	29.398	45.0108	20.1177	36.175
62.7235	45.6196	46.6002	47.8649	9.65876	18.3063	36.0021	4.24497	26.5663
38.1896	30.4078	28.7137	32.2906	11.9701	22.0154	24.6455	15.8335	26.2845
24.5703	21.7465	17.1694	25.4886	7.07532	20.2992	19.9493	11.6758	21.9632
59.3345	53.4095	51.1147	47.8147	8.95565	22.841	41.4491	14.0367	30.6737
78.1209	61.5615	64.621	62.7354	16.8147	18.8179	44.2203	24.1356	34.8138
82.0238	69.3444	50.9882	55.9411	37.4318	39.6239	54.5258	37.1933	42.7511
46.5016	41.6541	45.3891	46.0904	46.2203	49.0649	48.2878	43.6366	49.5756
39.3083	38.2819	37.5175	38.0231	21.572	24.1624	26.896	8.88791	20.8771
31.4661	23.4722	29.7483	27.7536	23.3831	14.159	23.3982	8.08845	14.554
36.7416	33.7804	38.9378	26.7643	24.4017	37.3357	36.4527	23.885	30.2625
34.509	30.7604	27.2338	28.4159	14.9525	14.6252	29.4383	12.2454	18.6061
32.765	28.5987	19.8012	24.7135	12.1083	11.1242	21.045	21.8194	11.5392
61.8306	48.2501	42.3312	40.4636	5.37203	13.2539	36.1104	10.4464	18.4303
6.66944	3.23426	3.55842	3.20573	-16.6672	-12.9981	-0.319237	-14.6343	-8.96804
31.8958	23.1133	30.9177	23.6865	17.6516	14.7523	24.1131	26.2743	17.1113
50.1549	48.4862	36.3846	38.153	-2.2461	4.11111	15.6481	7.70583	22.321
40.5898	35.5162	19.6886	29.0064	4.43983	3.82866	19.2927	-4.05967	7.63851
42.2299	38.6661	38.3259	31.3025	30.4097	27.9328	35.0182	16.3699	23.1142
93.4764	89.3178	79.8037	83.024	27.5678	37.9226	52.5157	24.8583	51.5351
97.6561	94.047	84.1038	95.8327	9.05677	37.1432	54.7707	16.8187	57.1805
56.1175	46.0599	32.2657	39.3345	-5.96401	6.36395	21.2209	3.67516	15.9349
5.93209	10.1713	10.0888	1.22018	2.45296	8.23173	15.0169	-1.55808	-4.75555
25.4461	21.6923	32.1306	18.0761	7.53223	12.9964	18.596	4.17402	18.6864
35.2972	29.4625	19.8759	20.2914	-13.5236	-3.31252	8.57482	-4.51829	-2.49542
61.0828	56.1386	48.9624	49.4452	27.4249	30.3425	38.6118	19.0414	39.9202
96.8092	93.5984	87.5349	93.0509	22.7004	38.8792	60.8572	43.5955	47.7549
80.3481	72.0583	53.4536	61.7124	-12.4723	9.27406	29.4768	5.64211	29.7625
56.4265	49.0246	49.3795	42.6081	24.1021	24.7966	41.4905	27.6919	27.4496
14.9789	14.249	20.7926	14.661	14.0783	21.7927	18.0497	14.4283	24.8193
31.3084	31.778	30.7896	29.0009	22.299	23.2376	33.6807	19.5834	21.0511
99.6297	99.23	98.7429	99.4905	72.769	80.4503	91.262	77.861	90.2951
91.9967	82.7856	60.7321	77.7208	24.6465	29.7158	41.2309	28.6647	32.0049
84.4254	72.6508	53.5971	65.1368	23.5079	22.6473	38.7996	32.3553	24.6969
5.15768	8.7965	6.98043	4.66035	-11.4506	-7.23881	0.198229	-17.9265	-7.26806
96.6327	94.6177	78.6471	90.204	37.0757	34.0493	49.9475	33.8084	34.436
27.6741	19.6052	18.5335	19.5804	14.8913	11.4693	21.205	5.02015	10.4726
47.5601	33.0741	31.7242	18.7063	-1.81414	6.37763	19.0381	16.0155	14.1881
-4.49867	-3.70585	5.27674	10.7384	19.8688	8.47615	13.0207	17.0825	1.5733
55.9368	41.5816	41.247	46.7353	11.759	9.81193	24.9395	1.16432	20.3314
52.1178	46.1861	33.6672	39.1662	-1.11739	7.82988	13.6402	1.59076	22.6919
22.6783	21.8276	20.9633	14.0418	9.0872	13.8533	18.3064	-1.02997	9.39874
58.9757	46.0674	27.882	40.4146	20.9608	22.2083	33.6926	27.9868	24.2727
40.0883	33.318	31.8632	27.8255	-19.1508	-8.6737	18.4369	-10.6997	1.91492
31.1411	23.442	25.7442	24.6339	14.5012	16.5172	24.883	15.5376	10.8455
51.6166	51.0548	38.5576	39.8671	5.10666	8.2726	26.804	0.222363	15.1256
89.3028	74.5245	75.8663	74.2147	28.373	30.5513	52.4281	22.7783	47.5302
81.2054	79.0068	67.6347	64.2614	6.20896	15.4501	35.6375	8.89143	24.5976
83.4696	69.1268	51.4536	66.1116	14.5715	24.2699	42.4458	13.9178	34.6762
23.689	27.3101	28.3587	22.055	23.2436	22.4799	37.3947	25.5787	22.2801
37.8317	30.8887	34.5946	31.0392	-11.0854	4.67931	22.712	0.231628	16.1164
48.5895	36.7852	35.9255	36.0236	30.8951	25.2083	30.9182	20.5608	22.4458
57.3075	49.0733	32.4829	40.9769	23.3831	24.618	28.2736	15.2319	17.8783
42.386	37.1608	26.8053	33.7874	13.1848	15.1122	19.5101	15.3769	27.258
32.6505	16.7381	18.3774	13.1667	-6.4834	-11.5571	4.44145	-10.4958	-7.42846
69.1113	53.3908	47.6433	53.2619	25.1432	25.4444	43.5142	23.6909	31.242
23.3986	20.8457	23.0868	19.1007	-6.02524	9.13535	19.8707	-2.05995	9.28313
13.2229	14.6675	19.0964	20.7784	14.1303	17.5685	27.6298	15.8164	17.5288
73.0654	55.5585	55.5536	55.3357	-5.65781	13.7988	32.0821	9.34387	22.0973
77.7795	65.2059	62.0739	61.1219	2.01295	11.433	36.9901	2.72395	27.3731
60.8653	47.825	41.8955	43.0312	-3.4464	8.2953	30.517	7.84138	17.1447
51.2903	38.1499	39.6071	36.6415	13.9704	16.9788	28.3062	19.1433	21.8962
94.485	85.5112	85.8145	88.7967	40.2329	33.9085	64.2813	32.6333	56.8516
97.3392	95.2242	84.2152	96.6158	24.0976	29.8642	53.6764	14.1633	53.1374

## Sheet: Figure 1c
Figure 1c
Wild-type	Alpha (B.1.1.7)	Beta (B.1.351; B.1.351.1)	Delta (variants)	Omicron (B.1.1.529; BA.1; BA.1.15)	Omicron (BA.2 subvariants)	Omicron (BA.2.12.1)	Omicron (BA.2.75)	Omicron (BA.4; BA.5)
71.108	56.1414	60.6793	56.2432	18.7308	11.5127	25.0865	17.7484	24.8264
24.4685	15.6179	17.5844	14.1641	16.642	5.58511	4.47059	13.2092	9.96823
33.7596	26.8865	8.75393	22.7605	1.94916	-11.1579	-10.6633	-2.93837	-10.9979
1.68438	-2.10361	4.58668	-4.79873	-17.0065	-31.6031	-17.8638	-23.3484	-23.8576
-5.62393	-6.15496	-1.61315	-10.1096	-27.0363	-22.3943	-16.7107	-28.544	-11.5043
-29.493	-23.1	-23.9142	-25.4569	-41.1144	-34.7789	-32.3604	-38.9272	-35.5684
79.7494	75.7575	77.8344	73.0792	42.1499	37.045	39.9374	21.7328	46.8685
62.0821	43.5481	37.1054	34.2988	4.06294	6.12667	12.8464	-0.403983	15.4071
-2.15559	-7.4607	-6.30103	-5.62319	-13.2933	-19.5281	-15.7393	-16.9536	-19.0967
45.8312	40.397	32.0484	36.2555	-9.40766	-8.1372	13.3735	-19.8223	14.5094
49.3852	40.6191	33.5779	37.5886	3.13938	6.3227	13.3831	4.13352	3.28974
52.278	42.3662	34.7674	47.3795	1.87982	-7.21082	3.18384	-11.2327	3.31449
32.4939	32.8892	40.0098	37.6817	-2.6576	12.4969	18.6942	-3.68949	32.9351
53.6983	56.493	51.2851	54.0367	13.0015	9.85311	19.4065	8.31579	17.7328
4.51665	12.2779	6.19831	0.599514	-1.11541	-17.5625	-10.4592	-13.199	-3.77443
30.6355	20.0171	17.8668	17.0278	-24.8301	-14.4876	2.51173	-6.92312	1.18394
30.1195	12.6181	8.5082	11.6926	-17.4734	-3.25783	1.12622	-8.96597	5.9234
18.5361	10.2153	12.8425	6.95588	-26.4625	-3.15662	-3.89499	-6.87181	-6.18767
1.28936	7.30441	3.00624	16.7649	-2.61253	-3.01353	4.92788	-13.5579	-3.01694
22.1989	11.1693	7.80837	7.83316	-39.6835	-31.7427	-16.6245	-37.9076	-13.4356
10.6091	5.81398	9.9513	12.4601	-6.64287	-5.70484	-3.06182	-11.5064	-2.59115
-16.7483	-18.9936	-11.9156	-0.719657	-6.97103	-6.06419	-12.7405	8.31522	-6.50868
-37.3953	-31.404	-30.3234	-31.1015	-39.5676	-38.6423	-37.7657	-40.0492	-41.3285
67.5494	56.6171	56.2395	64.6634	20.6368	10.511	22.8385	26.153	35.9928
13.1504	10.3333	23.7242	10.8046	20.6128	14.446	6.71388	11.9455	10.979
12.3438	1.0182	4.25049	4.15024	-2.22895	-5.88226	-5.71332	7.13496	1.99701
11.9386	10.9916	15.375	10.6572	-3.33276	-6.854	4.66406	-10.5699	-5.95527
22.0485	18.3458	6.92394	12.9791	-14.7132	-11.5337	-1.43416	-6.98541	2.96036
17.7838	14.5999	13.5645	11.8436	-7.91891	-4.51033	-0.938461	-1.36677	6.87249
16.0811	8.99821	13.6043	8.16084	-0.933566	-0.0675647	7.64267	-12.8083	-6.36102
17.1219	4.62003	8.63068	12.7847	-36.2408	-25.3362	-16.9417	-20.6814	-20.5348
67.8275	52.8288	46.1522	46.401	33.6701	30.4614	30.273	25.9361	25.9947
-4.59738	0.25029	-2.31845	-0.667718	-13.889	-4.43142	-11.5564	-17.2623	-4.8707
58.2761	41.8773	33.9192	54.3413	3.19269	8.09386	17.7257	-0.301448	15.7629
45.1243	46.3661	26.445	48.7353	-21.9936	-8.00798	0.682134	-11.63	13.8011
36.6896	22.1254	28.3955	35.3807	-5.85305	7.28537	7.80194	-7.958	24.6384
13.7956	5.33468	0.0113148	24.6099	-4.83827	3.43595	10.1114	-6.43257	17.0783
22.3316	21.7318	15.9609	23.4372	5.32685	15.2024	9.7792	12.629	14.7429
10.7896	8.75974	6.6867	7.06292	-39.1827	-14.4836	-4.01415	-21.2685	-4.6658
40.6389	27.4759	24.7957	38.0713	-23.9119	-12.334	1.12589	-3.16376	7.48022
54.6275	49.6875	31.2822	32.4887	20.6347	24.2939	39.2722	24.052	18.5194
21.9646	19.1016	19.371	32.251	12.841	24.1876	19.4974	20.1059	22.7009
10.0414	12.9679	18.1724	8.01186	5.38792	4.13157	-0.0415198	-8.1132	-7.72412
-8.74015	-9.70564	-1.65614	1.31859	0.5608	-10.9524	-12.5992	-19.424	-6.35873
0.393886	3.60558	8.70001	-6.36204	-2.70301	8.57002	1.53428	2.67641	0.0632742
29.0837	24.7358	19.451	18.0046	-4.66443	-1.25535	0.775968	3.53757	3.6557
-0.564206	0.946888	4.07397	1.8491	-0.407251	-7.79543	-1.76912	-3.42919	-5.05634
6.12178	0.0763322	-1.98345	1.54767	2.84284	-9.80344	-8.70351	4.32789	-12.5405
29.7182	11.2028	15.3955	11.29	-3.04799	-6.80291	14.0818	-11.5618	-4.55404
8.66805	11.7116	13.2229	10.1232	-8.61784	-2.77083	0.0309943	-2.5642	0.264631
-52.7854	-48.5391	-45.0817	-38.1816	-45.0878	-45.9236	-43.9077	-41.7622	-42.8514
-1.92891	4.559	2.65355	1.98205	13.6933	5.14964	3.46029	1.24471	4.18712
22.661	15.5909	14.8001	13.491	0.550079	-9.76269	-6.78901	-15.5259	-6.27435
-14.1043	-21.5868	1.10943	-20.3452	-4.57063	-8.84862	-12.6816	4.72169	-23.8695
0.66687	3.95917	9.59736	7.26358	-2.434	1.16113	6.13697	5.08263	17.3575
21.2255	26.9183	6.16199	11.7578	-23.6214	-20.0128	-6.9578	-9.93552	-6.11219
19.2399	15.2611	-13.3153	10.3776	-16.2591	-13.7892	9.65984	-20.8154	-3.59863
40.6313	39.7491	22.6084	45.7492	11.1734	19.3248	7.27088	3.08095	25.9657
11.7534	12.002	12.1646	7.74746	-4.25448	-1.87763	-4.35334	-10.6977	-1.2179
36.3021	30.1619	29.8908	22.4218	-6.61743	-10.8632	2.83494	-11.2412	-2.57962
37.4762	25.3106	23.977	22.7125	14.5382	13.9711	14.8093	10.4068	5.51961
61.6789	58.3065	50.9438	59.3788	4.73213	12.1045	19.2299	7.07341	26.0471
39.9068	48.6812	40.7481	45.1197	-12.1285	10.4294	16.159	0.852778	21.1974
10.1268	3.78208	11.1472	4.60065	0.327956	0.964181	-2.28526	-7.20834	-4.18284
-2.39786	-4.82602	-15.7592	-9.91214	-37.7824	-23.9713	-19.7496	-28.4076	-17.8344
-16.0472	-15.4895	-13.6617	-10.8946	-14.6698	-10.2827	-14.7703	-17.8128	-18.8247
16.3403	4.00968	18.0786	3.56843	-8.77403	-2.71145	-2.07729	-8.32442	-3.45
15.625	17.2836	3.63403	12.5592	-33.0841	-15.5823	-13.6462	-25.3568	-6.87636
0.0117452	7.30567	4.50043	8.14416	-3.27847	-4.57904	-4.32897	-7.89691	-3.48138
37.3301	32.9272	34.7664	24.9564	6.90695	9.75133	5.98583	-0.0646627	22.3291
70.9873	69.895	72.1992	73.3996	47.6186	46.6853	62.5462	48.4933	56.1247
46.3717	50.2276	51.3017	52.6446	3.35599	12.7708	25.1356	23.3908	16.9172
27.848	30.1513	15.8828	24.4059	3.10434	2.74296	1.70306	2.63555	-1.65101
63.9366	54.2271	41.4234	48.5128	12.6635	3.93193	10.8323	18.4534	10.0744
-51.2391	-41.3946	-43.7375	-44.599	-66.3874	-61.7484	-59.7906	-70.6823	-56.4995
26.6814	35.2751	33.3379	38.4379	26.3727	15.9225	14.9029	13.5005	10.3956
1.37341	-1.9906	5.2486	-3.86631	1.28112	-6.61918	-7.77537	-10.2887	-12.0239
21.8126	21.3308	11.3789	19.9533	-31.8754	-19.7197	-5.45354	-17.3576	3.8466
23.5061	9.37718	9.48924	-6.61984	-21.1319	-10.4811	-5.75018	-9.14942	-15.9707
24.7259	25.3158	38.1119	21.747	20.4162	11.5905	14.5456	12.2625	11.3225
-28.1582	-24.9655	-17.1662	-7.59151	-3.84755	-16.8789	-9.6501	-4.41214	-22.9898
35.6428	23.6356	24.3694	32.6552	-2.70194	-15.5739	-3.03816	-28.642	-8.71647
4.95383	-5.85757	-15.6899	-9.5021	-49.9027	-45.1849	-42.8088	-44.006	-29.0755
-6.44439	-5.91707	-4.19092	-9.79435	-19.3787	-21.0613	-15.3678	-26.9037	-14.437
35.7673	27.8904	14.2706	21.0235	-0.466655	-0.850294	6.05436	-0.555969	0.942562
9.44639	11.3134	15.4124	16.5022	-29.1391	-20.6245	-5.23271	-21.8883	-10.7244
1.24461	-9.45899	-5.97824	-4.0012	-13.434	-12.8546	-19.9101	-10.8614	-16.2342
2.90547	12.1023	5.66875	10.4482	-8.8129	-5.13767	-3.18851	-27.9975	-6.61581
22.2797	12.8439	22.2666	19.515	-3.54147	-3.9198	2.34842	-10.6403	7.56909
25.7985	28.6168	26.9033	15.2484	-21.4888	-19.9015	-9.03008	-25.3244	-15.3785
28.5154	19.6087	28.7585	19.9574	-9.70439	-0.0903156	7.00856	-7.04937	13.4582
13.7692	27.9006	30.3188	18.1152	26.019	25.0566	42.3015	30.7787	21.8317
-4.2772	-6.33284	0.512856	-4.30579	-23.4127	-14.6454	-6.53813	-14.3067	-1.72145
12.531	-5.72619	0.43258	2.22173	-4.74388	-8.01631	-3.20225	-6.65391	-7.36963
21.708	16.5276	-2.93237	10.9261	-2.64238	-8.91205	-14.6791	-11.8893	-8.37847
9.96818	4.65424	-5.3414	1.8326	-15.1436	-18.0715	-21.9549	-2.1595	-5.19471
4.16296	-8.3196	-3.67165	-10.1422	-21.2218	-33.0542	-22.3282	-26.5737	-28.2499
36.7728	23.8876	16.8963	21.1436	-9.62724	-8.43248	11.0882	-5.46818	-2.33042
-39.7964	-29.9736	-25.3022	-32.9642	-37.0782	-25.4394	-25.84	-29.4558	-27.7115
-6.66526	-13.3251	-4.98929	-10.2564	-11.1672	-5.10278	-7.49626	-2.62787	-5.33734
-7.61207	-10.7949	-9.2838	-1.4655	-11.7982	-11.1479	-5.25744	-8.87151	-6.91867
33.7682	18.554	30.0293	23.1358	-16.5155	-8.29328	-0.652919	-5.10741	-1.23931
39.2889	30.6891	28.1022	27.8136	-11.5145	-9.31762	9.97818	-12.818	5.30225
31.5886	25.0253	26.126	25.8547	-13.4827	-7.41341	3.54459	-3.54024	5.86738
15.4856	12.4109	23.043	14.6263	11.0793	-2.66482	1.12503	6.28512	3.79447
62.3759	53.7626	62.1959	56.474	18.7922	13.9219	32.8084	6.15391	32.2735
64.477	66.496	63.5106	63.5143	19.4328	14.0294	28.303	-5.58723	28.3054

## Sheet: Figure 1d-l
Figure 1d					Figure 1e					Figure 1f					Figure 1g					Figure 1h					Figure 1i					Figure 1j					Figure 1k					Figure 1l
Wild-type					Alpha (B.1.1.7)					Beta (B.1.351; B.1.351.1)					Delta (variants)					Omicron (B.1.1.529; BA.1; BA.1.15)					Omicron (BA.2 subvariants)					Omicron (BA.2.12.1)					Omicron (BA.2.75)					Omicron (BA.4; BA.5)
Δ TP2-TP1	TP1 (<9 months)	TP1 (9months to <10months)	TP1 (10months to <11months)	TP1 (>=11months)	Δ TP2-TP1	TP1 (<9 months)	TP1 (9months to <10months)	TP1 (10months to <11months)	TP1 (>=11months)	Δ TP2-TP1	TP1 (<9 months)	TP1 (9months to <10months)	TP1 (10months to <11months)	TP1 (>=11months)	Δ TP2-TP1	TP1 (<9 months)	TP1 (9months to <10months)	TP1 (10months to <11months)	TP1 (>=11months)	Δ TP2-TP1	TP1 (<9 months)	TP1 (9months to <10months)	TP1 (10months to <11months)	TP1 (>=11months)	Δ TP2-TP1	TP1 (<9 months)	TP1 (9months to <10months)	TP1 (10months to <11months)	TP1 (>=11months)	Δ TP2-TP1	TP1 (<9 months)	TP1 (9months to <10months)	TP1 (10months to <11months)	TP1 (>=11months)	Δ TP2-TP1	TP1 (<9 months)	TP1 (9months to <10months)	TP1 (10months to <11months)	TP1 (>=11months)	Δ TP2-TP1	TP1 (<9 months)	TP1 (9months to <10months)	TP1 (10months to <11months)	TP1 (>=11months)
36.3021	36.4569				30.1619	32.732				29.8908	24.3742				22.4218	31.3326				-6.61743	15.1784				-10.8632	17.3755				2.83494	24.2341				-11.2412	18.0649				-2.57962	19.4231
29.0837	19.2785				24.7358	17.1299				19.451	13.7467				18.0046	14.6354				-4.66443	19.9099				-1.25535	21.4859				0.775968	24.5812				3.53757	15.7818				3.6557	20.3815
67.8275	10.8218				52.8288	15.7521				46.1522	13.9193				46.401	18.9245				33.6701	8.90809				30.4614	16.2446				30.273	26.798				25.9361	12.9064				25.9947	25.7961
67.5494	14.601				56.6171	12.7884				56.2395	15.7051				64.6634	3.0724				20.6368	10.8231				10.511	18.9642				22.8385	23.6396				26.153	7.76662				35.9928	10.5856
70.9873	28.6424				69.895	29.335				72.1992	26.5437				73.3996	26.0909				47.6186	25.1504				46.6853	33.765				62.5462	28.7158				48.4933	29.3677				56.1247	34.1704
10.1268	22.2				3.78208	23.8776				11.1472	17.7708				4.60065	22.5945				0.327956	11.3245				0.964181	18.2624				-2.28526	28.555				-7.20834	25.3325				-4.18284	20.6746
40.6313	24.1739				39.7491	19.0709				-4.19092	25.1543				45.7492	10.2045				11.1734	5.79559				-21.0613	34.9145				7.27088	22.4479				-26.9037	25.8738				25.9657	8.65028
37.4762	33.5169				25.3106	37.0853				22.6084	15.8541				22.7125	31.5348				14.5382	7.84926				19.3248	6.00132				14.8093	26.4208				3.08095	14.6509				5.51961	24.6558
-16.0472	21.9793				-15.4895	25.6608				23.977	28.1287				-10.8946	12.1148				-14.6698	17.1227				13.9711	11.6701				-14.7703	29.7871				10.4068	8.32267				-18.8247	14.0691
-6.44439	29.1227				-5.91707	27.7447				-13.6617	23.7505				-9.79435	23.8362				-19.3787	28.4659				-10.2827	18.5144				-15.3678	33.6741				-17.8128	16.2548				-14.437	23.8358
64.477	32.8622				66.496	28.7283				63.5106	20.7047				63.5143	33.1015				19.4328	4.66475				14.0294	15.8347				28.303	25.3734				-5.58723	19.7505				28.3054	24.832
11.7534	30.4765				12.002	26.6641				12.1646	26.1613				7.74746	23.555				-4.25448	34.6642				-1.87763	29.8104				-4.35334	39.3715				-10.6977	27.0676				-1.2179	24.3321
-4.2772	42.1089				-6.33284	37.2216				0.512856	34.0818				-4.30579	35.345				-23.4127	12.3273				-14.6454	19.3247				-6.53813	29.2501				-14.3067	14.5384				-1.72145	17.8379
45.1243	34.4233				46.3661	26.849				24.3694	16.8776				48.7353	17.461				-21.9936	25.3481				-15.5739	25.3858				0.682134	34.7138				-28.642	29.8063				13.8011	18.5738
35.6428	20.294				23.6356	17.946				26.445	26.7209				32.6552	14.08				-2.70194	14.461				-8.00798	25.0349				-3.03816	27.9777				-11.63	19.4303				-8.71647	29.0478
0.66687		60.379			3.95917		53.8893			9.59736		39.6994			7.26358		43.3465			-2.434		29.066			1.16113		31.5857			6.13697		42.7542			5.08263		26.7594			17.3575		28.7676
33.7596		36.0048			26.8865		33.0504			-4.98929		25.7819			22.7605		25.7313			1.94916		25.6254			-5.10278		26.8955			-10.6633		38.5596			-2.62787		17.0562			-10.9979		26.1862
-5.62393		53.8427			-6.15496		46.9167			8.75393		29.2551			-10.1096		40.4444			-27.0363		18.8617			-11.1579		28.6604			-16.7107		38.154			-2.93837		25.5267			-11.5043		33.7522
4.51665		40.0961			12.2779		30.8095			-1.61315		39.1042			0.599514		30.4071			-1.11541		17.9255			-22.3943		29.5791			-10.4592		35.3891			-28.544		28.3793			-3.77443		23.0392
17.7838		35.3279			14.5999		28.704			6.19831		25.4065			11.8436		29.3738			-7.91891		12.7194			-17.5625		27.4562			-0.938461		30.52			-13.199		20.7702			6.87249		16.3931
-6.66526		21.6442			-13.3251		27.5741			13.5645		26.6562			-10.2564		24.9174			-11.1672		25.2454			-4.51033		21.9644			-7.49626		25.546			-1.36677		12.278			-5.33734		30.1567
18.5361		14.4658			10.2153		16.0284			33.3379		45.3093			6.95588		14.493			-26.4625		25.4974			15.9225		18.1268			-3.89499		25.303			13.5005		20.3079			-6.18767		18.2593
26.6814		69.9513			35.2751		59.3426			22.2666		53.5997			38.4379		51.7661			26.3727		10.703			-3.9198		34.4711			14.9029		35.0446			-10.6403		33.4186			10.3956		24.0404
22.2797		67.0232			12.8439		61.6806			12.8425		9.97235			19.515		54.6997			-3.54147		31.9144			-3.15662		21.1829			2.34842		50.0797			-6.87181		16.6326			7.56909		39.9611
16.0811		13.6552			8.99821		12.2059			13.6043		10.0461			8.16084		13.3124			-0.933566		14.845			-0.0675647		13.3305			7.64267		18.5093			-12.8083		17.7528			-6.36102		11.6075
49.3852		27.6031			40.6191		22.0864			33.5779		16.9179			37.5886		23.8569			3.13938		18.9124			6.3227		19.9451			13.3831		24.8974			4.13352		23.8425			3.28974		25.0359
21.8126		58.5355			21.3308		50.7275			11.3789		42.0747			19.9533		41.7591			-31.8754		19.4031			-19.7197		28.9938			-5.45354		34.9303			-17.3576		22.9997			3.8466		25.9159
62.3759		32.1091			53.7626		31.7486			62.1959		23.6186			56.474		32.3227			18.7922		21.4408			13.9219		19.9866			32.8084		31.4729			6.15391		26.4794			32.2735		24.5781
1.68438		26.0812			-2.10361		23.8267			23.043		16.5641			-4.79873		23.3359			-17.0065		14.2609			-2.66482		19.6437			-17.8638		33.1457			6.28512		12.8582			-23.8576		22.6877
15.4856		35.8047			12.4109		25.7391			4.58668		17.4953			14.6263		22.0152			11.0793		2.89113			-31.6031		31.348			1.12503		27.1812			-23.3484		20.3588			3.79447		18.1017
19.2399		21.3499			15.2611		20.2551			4.50043		26.2891			10.3776		18.6287			-16.2591		20.6989			-4.57904		27.8166			9.65984		9.63291			-7.89691		27.4803			-3.59863		11.2371
0.0117452		31.2966			7.30567		24.4724			-13.3153		33.0039			8.14416		20.8568			-3.27847		25.5774			-13.7892		17.6178			-4.32897		38.0097			-20.8154		16.7558			-3.48138		24.5325
-8.74015		40.2063			-9.70564		33.1779			-1.65614		31.4044			1.31859		26.435			0.5608		22.8223			-10.9524		25.1115			-12.5992		35.9974			-19.424		27.5124			-6.35873		20.9128
1.28936		24.638			7.30441		19.0203			3.00624		22.5771			16.7649		10.7456			-2.61253		20.3144			-3.01353		21.6218			4.92788		19.791			-13.5579		26.648			-3.01694		28.4228
24.4685		16.9682			15.6179		21.8813			17.5844		16.6442			14.1641		21.8943			16.642		9.75089			5.58511		18.5016			4.47059		30.5913			13.2092		12.5138			9.96823		19.7098
53.6983		42.4546			56.493		36.2637			51.2851		23.9621			54.0367		30.5657			13.0015		22.5183			9.85311		27.2249			19.4065		33.8073			8.31579		23.0667			17.7328		24.5745
11.9386		57.5552			10.9916		45.9816			15.375		33.9704			10.6572		44.769			-3.33276		23.9238			-6.854		26.8979			4.66406		32.8785			-10.5699		24.1078			-5.95527		34.6514
13.7956		24.394			5.33468		25.0732			0.0113148		28.7024			24.6099		7.68077			-4.83827		16.8084			3.43595		18.5794			10.1114		14.5342			-6.43257		22.266			17.0783		9.20614
13.1504		20.4976			10.3333		18.8502			23.7242		8.86957			10.8046		17.2631			20.6128		-9.21214			14.446		-1.09978			6.71388		15.698			11.9455		-5.18199			10.979		0.743408
36.6896		26.0338			22.1254		23.4942			28.3955		18.2047			35.3807		12.4842			-5.85305		15.5118			7.28537		11.0209			7.80194		28.2002			-7.958		12.203			24.6384		1.92787
10.7896		48.5449			8.75974		44.6497			6.6867		44.428			7.06292		40.7518			-39.1827		48.1384			-14.4836		37.3246			-4.01415		45.4632			-21.2685		35.3052			-4.6658		35.3395
21.9646		24.5371			19.1016		22.5525			16.8963		30.7469			32.251		13.8394			12.841		33.3793			-8.43248		33.8769			19.4974		28.7904			-5.46818		29.1591			22.7009		26.8747
61.6789		31.7975			58.3065		31.0113			19.371		26.0181			59.3788		23.6452			4.73213		22.8357			24.1876		24.8772			19.2299		33.2858			20.1059		23.5308			26.0471		25.488
36.7728		32.3385			23.8876		29.5032			50.9438		28.8599			21.1436		32.1183			-9.62724		34.7704			12.1045		25.8181			11.0882		32.426			7.07341		17.7849			-2.33042		33.5724
9.96818		32.4178			4.65424		32.5065			-5.3414		32.1467			1.8326		31.9548			-15.1436		28.3284			-18.0715		33.1837			-21.9549		41.4649			-2.1595		17.5364			-5.19471		32.4527
22.0485		31.5214			18.3458		24.5577			41.4234		12.1737			12.9791		21.6411			-14.7132		23.5078			3.93193		18.7154			-1.43416		31.3835			18.4534		13.9019			2.96036		17.6853
63.9366		20.4888			54.2271		18.4237			6.92394		23.472			48.5128		16.624			12.6635		10.8444			-11.5337		23.3043			10.8323		27.9674			-6.98541		27.0274			10.0744		14.6225
30.6355		28.1093			20.0171		25.1018			17.8668		24.3012			17.0278		25.547			-24.8301		15.7792			-14.4876		22.8313			2.51173		23.1833			-6.92312		10.8716			1.18394		29.3709
21.2255		28.9294			26.9183		21.5679			-3.67165		22.0491			11.7578		26.3952			-23.6214		21.3753			-33.0542		21.4971			-6.9578		22.6059			-26.5737		16.0779			-6.11219		28.4332
4.16296		28.4876			-8.3196		25.0577			6.16199		30.2227			-10.1422		23.3089			-21.2218		14.7384			-20.0128		24.1239			-22.3282		26.7696			-9.93552		17.6413			-28.2499		20.8215
-29.493		28.2573			-23.1		26.3702			-23.9142		27.3662			-25.4569		22.9228			-41.1144		28.2712			-34.7789		28.3893			-32.3604		37.2381			-38.9272		23.6938			-35.5684		21.2415
22.1989		55.8797			11.1693		51.2758			7.80837		51.9636			7.83316		48.991			-39.6835		51.0615			-31.7427		52.6705			-16.6245		59.5687			-37.9076		47.9309			-13.4356		49.8818
54.6275		27.3963			49.6875		19.6569			31.2822		19.7061			32.4887		23.4524			20.6347		16.7971			24.2939		15.33			39.2722		15.2536			24.052		13.1413			18.5194		24.2317
32.4939		60.2877			32.8892		50.6951			38.1119		11.2677			37.6817		44.7902			-2.6576		23.4891			11.5905		13.2061			18.6942		31.9076			12.2625		15.4294			32.9351		20.4165
24.7259		31.7006			25.3158		23.7088			-15.6899		49.3571			21.747		20.8611			20.4162		3.68592			-45.1849		53.0147			14.5456		26.9449			-44.006		45.5967			11.3225		16.1271
4.95383		47.164			-5.85757		52.0437			40.0098		40.5523			-9.5021		48.6683			-49.9027		48.7853			12.4969		19.0822			-42.8088		56.449			-3.68949		20.935			-29.0755		51.7674
58.2761		10.5171			41.8773		13.7842			34.7664		14.196			54.3413		13.6651			3.19269		16.8427			9.75133		20.5911			17.7257		27.2851			-0.0646627		19.106			15.7629		20.4122
37.3301		23.7527			32.9272		23.2114			33.9192		12.9876			24.9564		24.4888			6.90695		20.5179			8.09386		21.3041			5.98583		32.6259			-0.301448		20.4191			22.3291		17.5911
22.661		40.2124			15.5909		32.3012			14.8001		30.919			13.491		29.7571			0.550079		16.5867			-9.76269		24.0428			-6.78901		34.1407			-15.5259		24.215			-6.27435		23.0649
62.0821		14.7665			43.5481		20.4206			15.8828		44.8494			34.2988		21.9635			4.06294		9.23614			2.74296		26.9729			12.8464		23.0888			2.63555		26.0292			15.4071		17.8044
27.848		64.1488			30.1513		52.6343			-5.97824		31.7224			24.4059		53.3149			3.10434		21.5421			-12.8546		29.3718			1.70306		39.5279			-10.8614		26.399			-1.65101		33.6559
1.24461		29.8965			-9.45899		32.901			-25.3022		48.389			-4.0012		28.6351			-13.434		27.9351			-25.4394		34.5748			-19.9101		44.793			-29.4558		27.3959			-16.2342		27.0797
-39.7964		63.1949			-29.9736		50.8193			37.1054		17.0524			-32.9642		52.0649			-37.0782		31.053			6.12667		14.8314			-25.84		45.7107			-0.403983		14.1565			-27.7115		36.9946
25.7985		55.4069			28.6168		50.39			26.9033		40.7313			15.2484		49.013			-21.4888		27.6978			-19.9015		35.3516			-9.03008		44.6676			-25.3244		34.2159			-15.3785		39.9761
33.7682		39.2972			18.554		37.0045			30.0293		25.5242			23.1358		32.1999			-16.5155		10.8577			-8.29328		22.092			-0.652919		32.735			-5.10741		14.4513			-1.23931		23.3366
39.2889		38.4906			30.6891		34.5168			28.1022		33.9717			27.8136		33.3083			-11.5145		13.5275			-9.31762		20.7506			9.97818		27.0119			-12.818		15.5419			5.30225		22.0708
45.8312			23.9404		40.397			19.3567		15.4124			16.4508		36.2555			17.1548		-9.40766			15.9092		-20.6245			11.9508		13.3735			23.2615		-21.8883			11.1887		14.5094			20.1904
30.1195			16.3032		12.6181			21.8492		-9.2838			28.3802		11.6926			25.4236		-17.4734			20.9319		-11.1479			28.7164		1.12622			22.5942		-8.87151			24.6879		5.9234			17.1144
9.44639			30.6419		11.3134			22.0046		32.0484			17.529		16.5022			11.3233		-29.1391			9.98826		-8.1372			19.6277		-5.23271			23.6696		-19.8223			22.642		-10.7244			12.6394
-7.61207			20.835		-10.7949			25.4624		8.5082			23.8662		-1.4655			22.2439		-11.7982			25.9285		-3.25783			19.4796		-5.25744			32.8872		-8.96597			19.1252		-6.91867			24.4475
6.12178			26.6432		0.0763322			28.5223		26.126			15.7695		1.54767			23.1658		2.84284			9.26548		-7.41341			15.7087		-8.70351			29.7485		-3.54024			11.3816		-12.5405			24.0797
31.5886			29.2767		25.0253			22.7997		-1.98345			21.7847		25.8547			17.1765		-13.4827			10.0363		-9.80344			20.9277		3.54459			26.9724		4.32789			17.4915		5.86738			11.2773
-2.15559			35.7131		-7.4607			32.7268		30.3188			-1.96016		-5.62319			29.1456		-13.2933			25.236		25.0566			-2.57666		-15.7393			35.3513		30.7787			-5.19998		-19.0967			31.0438
12.3438			46.0753		1.0182			42.6306		-6.30103			26.1014		4.15024			33.6312		-2.22895			13.3915		-19.5281			28.3637		-5.71332			38.0629		-16.9536			29.7487		1.99701			16.1271
22.3316			2.23868		21.7318			0.0146376		4.25049			33.8611		23.4372			2.05139		5.32685			1.74847		-5.88226			19.4267		9.7792			10.1701		7.13496			7.87917		14.7429			7.22026
-14.1043			46.0001		-21.5868			44.7001		15.9609			1.20853		-20.3452			44.0317		-4.57063			22.2222		15.2024			5.09676		-12.6816			36.7948		12.629			-0.953143		-23.8695			40.9809
-2.39786			58.5154		-4.82602			50.8859		1.10943			29.8083		-9.91214			49.2467		-37.7824			31.8184		-8.84862			23.601		-19.7496			40.9705		4.72169			21.5527		-17.8344			33.7693
13.7692			9.91979		27.9006			-0.590495		-15.7592			48.0249		18.1152			3.9398		26.019			-2.77539		-23.9713			30.3352		42.3015			-4.90679		-28.4076			32.0828		21.8317			0.448365
10.6091			30.7404		5.81398			25.6368		-17.1662			22.4429		12.4601			18.7826		-6.64287			24.764		-16.8789			25.355		-3.06182			36.1701		-4.41214			21.4946		-2.59115			23.972
-0.564206			35.0732		0.946888			29.8135		9.9513			24.3735		1.8491			26.5668		-0.407251			15.3598		-5.70484			23.8673		-1.76912			31.2074		-11.5064			26.6348		-5.05634			23.6625
-28.1582			23.6595		-24.9655			21.2596		4.07397			23.1598		-7.59151			18.3299		-3.84755			23.7164		-7.79543			22.4206		-9.6501			22.6708		-3.42919			15.6746		-22.9898			24.5631
28.5154			54.9542		19.6087			49.518		28.7585			22.6952		19.9574			46.1542		-9.70439			24.2759		-0.0903156			24.3602		7.00856			35.4372		-7.04937			20.9671		13.4582			21.218
29.7182			32.1125		11.2028			37.0473		9.48924			22.235		11.29			29.1735		-3.04799			8.42001		-10.4811			16.8587		14.0818			22.0286		-9.14942			25.165		-4.55404			22.9843
23.5061			24.0539		9.37718			23.6969		14.2706			13.6114		-6.61984			25.3261		-21.1319			19.3178		-0.850294			23.0586		-5.75018			24.7883		-0.555969			28.5428		-15.9707			30.1588
35.7673			23.2084		27.8904			18.177		5.66875			32.8888		21.0235			19.3911		-0.466655			21.4274		-5.13767			13.4103		6.05436			27.6383		-27.9975			28.2199		0.942562			23.3302
2.90547			48.7112		12.1023			38.9525		15.3955			26.9357		10.4482			29.4189		-8.8129			13.9196		-6.80291			20.0568		-3.18851			29.9925		-11.5618			22.0082		-6.61581			21.7414
46.3717			50.4375		50.2276			43.3708		51.3017			36.2332		52.6446			40.4063		3.35599			19.3444		12.7708			26.1084		25.1356			35.7216		23.3908			20.2047		16.9172			30.8377
71.108			15.0323		56.1414			15.965		60.6793			10.141		56.2432			14.5748		18.7308			6.84109		11.5127			17.9322		25.0865			26.6124		17.7484			15.6277		24.8264			9.6365
-37.3953			56.2763		-31.404			49.763		-2.93237			35.4153		-31.1015			49.0504		-39.5676			47.9517		-8.91205			33.5301		-37.7657			58.6992		-11.8893			27.1212		-41.3285			49.9659
21.708			35.5995		16.5276			32.5457		-30.3234			48.4468		10.9261			30.0508		-2.64238			26.0255		-38.6423			52.2095		-14.6791			42.9526		-40.0492			44.7621		-8.37847			26.2568
39.9068			57.7493		48.6812			45.3658		40.7481			43.3556		45.1197			50.713		-12.1285			21.1853		10.4294			26.7138		16.159			38.6117		0.852778			15.966		21.1974			35.9831
-16.7483			38.745		-18.9936			35.5738		-11.9156			32.1969		-0.719657			21.4093		-6.97103			19.2858		-6.06419			22.6344		-12.7405			32.827		8.31522			14.1512		-6.50868			20.6475
8.66805			25.2187		11.7116			20.8499		5.2486			13.2849		10.1232			17.3444		-8.61784			19.7872		-6.61918			18.0885		0.0309943			26.1648		-10.2887			15.3088		0.264631			15.1402
-52.7854			59.4549		-48.5391			51.7733		13.2229			16.707		-38.1816			41.3873		-45.0878			28.4205		-2.77083			18.9036		-43.9077			43.5884		-2.5642			22.0765		-42.8514			33.8834
1.37341			26.3007		-1.9906			21.5958		-45.0817			48.6402		-3.86631			23.4467		1.28112			13.6102		-45.9236			32.9255		-7.77537			28.9803		-41.7622			27.1279		-12.0239			22.4966
52.278			31.1372		42.3662			28.4723		34.7674			22.9678		47.3795			20.0288		1.87982			22.0862		-7.21082			32.4343		3.18384			36.5138		-11.2327			29.0881		3.31449			28.7205
10.0414			29.267		12.9679			25.314		18.1724			19.3451		8.01186			30.0112		5.38792			16.1841		4.13157			20.0308		-0.0415198			26.9376		-8.1132			17.0011		-7.72412			28.6013
-1.92891			26.2925		4.559			25.9131		2.65355			25.0256		1.98205			21.7675		13.6933			15.5438		5.14964			20.5385		3.46029			33.0203		1.24471			21.7081		4.18712			15.208
-4.59738			32.5398		0.25029			25.6802		-43.7375			50.7179		-0.667718			19.4985		-13.889			19.6511		-61.7484			54.5096		-11.5564			33.2454		-70.6823			52.7558		-4.8707			21.7956
0.393886			36.3477		3.60558			30.1748		-2.31845			25.8054		-6.36204			33.1264		-2.70301			27.1047		-4.43142			21.2786		1.53428			34.9184		-17.2623			23.876		0.0632742			30.1992
-51.2391			56.3967		-41.3946			50.1911		8.70001			30.2377		-44.599			49.2593		-66.3874			54.9368		8.57002			28.7657		-59.7906			59.9888		2.67641			21.2086		-56.4995			49.2315
16.3403			9.1058		4.00968			17.6826		18.0786			14.0519		3.56843			14.5077		-8.77403			16.3063		-2.71145			15.7079		-2.07729			20.6733		-8.32442			12.4984		-3.45			22.1364
17.1219			52.0888		4.62003			44.8049		8.63068			27.9616		12.7847			26.7264		-36.2408			28.0632		-25.3362			26.3269		-16.9417			34.737		-20.6814			20.2583		-20.5348			22.1835
40.6389			37.482		27.4759			34.0856		24.7957			39.8254		38.0713			24.6641		-23.9119			40.7265		-12.334			31.1519		1.12589			43.0944		-3.16376			27.2994		7.48022			27.3335
15.625			19.6722		17.2836			12.1789		3.63403			16.2419		12.5592			7.73228		-33.0841			19.5605		-15.5823			12.2698		-13.6462			22.221		-25.3568			20.8385		-6.87636			4.38094
12.531			36.0585		-5.72619			42.5114		0.43258			35.4929		2.22173			33.8019		-4.74388			35.639		-8.01631			33.2246		-3.20225			34.1205		-6.65391			27.2148		-7.36963			29.8154
79.7494				17.6571	75.7575				17.458	77.8344				10.1368	73.0792				17.9043	42.1499				12.8847	37.045				17.6786	39.9374				29.751	21.7328				17.9899	46.8685				18.2379

## Sheet: Figure 2a
	Wild-type
	Infected		Non-infected
	TP1	TP2	TP1	TP2
	28.2573	-1.23575	23.6595	-4.49867
	21.9793	5.93209	56.3967	5.15768
	59.4549	6.66944	20.835	13.2229
	56.2763	18.881	21.6442	14.9789
	38.745	21.9967	29.1227	22.6783
	26.2925	24.3636	63.1949	23.3986
	2.23868	24.5703	9.91979	23.689
	9.1058	25.4461	26.3007	27.6741
	24.638	25.9273	29.8965	31.1411
	26.0812	27.7656	31.2966	31.3084
	32.5398	27.9424	28.4876	32.6505
	13.6552	29.7362	42.1089	37.8317
	40.2063	31.4661	30.6419	40.0883
	46.0001	31.8958	32.4178	42.386
	22.2	32.3268	24.0539	47.5601
	26.6432	32.765	36.0585	48.5895
	14.4658	33.0018	35.8047	51.2903
	35.7131	33.5575	48.7112	51.6166
	20.4976	33.648	47.164	52.1178
	25.2187	33.8868	20.294	55.9368
	35.0732	34.509	31.7006	56.4265
	19.6722	35.2972	35.5995	57.3075
	36.3477	36.7416	23.2084	58.9757
	24.394	38.1896	29.2767	60.8653
	29.267	39.3083	23.7527	61.0828
	21.3499	40.5898	32.3385	69.1113
	30.7404	41.3495	39.2972	73.0654
	16.9682	41.4368	38.4906	77.7795
	30.4765	42.2299	58.5355	80.3481
	40.0961	44.6128	55.4069	81.2054
	16.3032	46.4227	54.9542	83.4696
	24.5371	46.5016	20.4888	84.4254
	53.8427	48.2187	67.0232	89.3028
	19.2785	48.3622	64.1488	91.9967
	28.9294	50.1549	32.1091	94.485
	35.3279	53.1117	69.9513	96.6327
	31.5214	53.5699	50.4375	96.8092
	58.5154	56.1175	32.8622	97.3392
	46.0753	58.4191	28.6424	99.6297
	28.1093	58.7448
	48.5449	59.3345
	60.379	61.0459
	32.1125	61.8306
	26.0338	62.7235
	40.2124	62.8734
	24.1739	64.8052
	10.5171	68.7932
	52.0888	69.2107
	57.5552	69.4938
	36.0048	69.7644
	23.9404	69.7716
	33.5169	70.9931
	36.4569	72.759
	14.7665	76.8486
	27.6031	76.9883
	55.8797	78.0786
	37.482	78.1209
	10.8218	78.6493
	34.4233	79.5476
	27.3963	82.0238
	14.601	82.1504
	31.1372	83.4152
	15.0323	86.1402
	60.2877	92.7816
	31.7975	93.4764
	42.4546	96.1529
	17.6571	97.4065
	57.7493	97.6561
Median
TP2 low/medium	28.5934	37.4656	29.8965	40.0883
TP2 high	32.6572	78.3851	44.8673	86.8641

## Sheet: Figure 2b
	Alpha (B.1.1.7)
	high WT TP2				low/medium WT TP2
	Infected		Non-infected		Infected		Non-infected
	TP1	TP2	TP1	TP2	TP1	TP2	TP1	TP2
	44.8049	49.4249	29.5032	53.3908	51.7733	3.23426	21.2596	-3.70585
	13.7842	55.6616	37.0045	55.5585	26.3702	3.2702	50.1911	8.7965
	45.9816	56.9732	34.5168	65.2059	25.6608	10.1713	27.5741	14.249
	19.3567	59.7537	49.518	69.1268	35.5738	16.5801	25.4624	14.6675
	33.0504	59.9369	50.7275	72.0583	49.763	18.359	25.0577	16.7381
	34.0856	61.5615	18.4237	72.6508	12.2059	21.2041	21.5958	19.6052
	37.0853	62.3959	61.6806	74.5245	17.6826	21.6923	50.8193	20.8457
	51.2758	62.4451	50.39	79.0068	23.8267	21.7231	27.7447	21.8276
	22.0864	62.7054	52.6343	82.7856	0.0146376	21.7465	32.901	23.442
	32.732	62.8939	31.7486	85.5112	44.7001	23.1133	-0.590495	27.3101
	20.4206	63.9686	43.3708	93.5984	33.1779	23.4722	37.2216	30.8887
	15.7521	68.5809	59.3426	94.6177	32.7268	25.2661	24.4724	31.778
	19.6569	69.3444	28.7283	95.2242	25.6802	25.9305	23.6969	33.0741
	12.7884	69.4056	29.335	99.23	16.0284	26.2437	22.0046	33.318
	28.4723	70.8385			19.0203	26.3247	42.5114	36.7852
	15.965	72.1064			23.8776	27.6597	32.5065	37.1608
	26.849	73.2151			28.5223	28.5987	25.7391	38.1499
	50.6951	83.5843			18.8502	29.1835	17.946	41.5816
	31.0113	89.3178			12.1789	29.4625	18.177	46.0674
	36.2637	92.7567			25.0732	30.4078	52.0437	46.1861
	17.458	93.2155			25.9131	30.4721	22.7997	47.825
	45.3658	94.047			29.8135	30.7604	23.7088	49.0246
					25.6368	31.4508	32.5457	49.0733
					20.8499	32.5615	38.9525	51.0548
					30.1748	33.7804	23.2114	56.1386
					21.8492	34.4673
					20.2551	35.5162
					21.8813	37.4993
					25.314	38.2819
					26.6641	38.6661
					46.9167	40.7618
					22.5525	41.6541
					17.1299	41.8656
					24.5577	42.9035
					30.8095	43.0874
					28.704	43.3038
					42.6306	43.6488
					25.1018	45.1189
					23.4942	45.6196
					50.8859	46.0599
					32.3012	47.8922
					37.0473	48.2501
					21.5679	48.4862
					44.6497	53.4095
					53.8893	57.8485
					19.0709	58.82
Median	29.7418	66.2748	40.1876	76.7656	25.6488	32.0062	25.4624	33.0741

## Sheet: Figure 2c
	Beta (B.1.351; B.1.351.1)
	high WT TP2				low/medium WT TP2
	Infected		Non-infected		Infected		Non-infected
	TP1	TP2	TP1	TP2	TP1	TP2	TP1	TP2
	10.141	70.8203	26.5437	98.7429	16.6442	34.2286	26.2891	30.7896
	29.2551	38.009	36.2332	87.5349	17.4953	22.082	14.196	48.9624
	10.1368	87.9712	44.8494	60.7321	39.1042	37.4911	50.7179	6.98043
	17.0524	54.1577	12.1737	53.5971	27.3662	3.452	13.2849	18.5335
	17.529	49.5774	45.3093	78.6471	26.1014	19.8003	22.235	31.7242
	16.9179	50.4958	42.0747	53.4536	25.4065	31.6048	11.2677	49.3795
	22.9678	57.7352	53.5997	75.8663	24.3012	42.168	22.4429	5.27674
	40.5523	80.5622	40.7313	67.6347	23.8662	32.3744	16.8776	41.247
	23.9621	75.2472	22.6952	51.4536	9.97235	22.8149	49.3571	33.6672
	51.9636	59.772	30.7469	47.6433	22.5771	25.5833	25.1543	20.9633
	15.7051	71.9445	25.5242	55.5536	24.3735	34.3248	13.6114	27.882
	33.9704	49.3454	33.9717	62.0739	32.1969	20.2813	16.4508	31.8632
	27.9616	36.5923	23.6186	85.8145	48.4468	18.1234	31.7224	25.7442
	13.9193	60.0716	20.7047	84.2152	8.86957	32.5938	32.8888	38.5576
	12.9876	46.9068			33.8611	38.1116	-1.96016	28.3587
	26.7209	53.1659			23.472	30.3959	34.0818	34.5946
	39.8254	64.621			26.6562	40.2207	35.4929	35.9255
	19.7061	50.9882			10.0461	23.6504	35.4153	32.4829
	24.3742	54.265			25.8054	23.4869	32.1467	26.8053
	28.1287	52.1057			18.2047	46.6002	22.0491	18.3774
	28.8599	79.8037			28.7024	28.7137	48.389	23.0868
	43.3556	84.1038			1.20853	17.1694	25.7819	20.7926
					44.428	51.1147	28.3802	19.0964
					26.0181	45.3891	15.7695	41.8955
					19.3451	37.5175	16.5641	39.6071
					31.4044	29.7483
					30.2377	38.9378
					13.7467	33.1976
					23.1598	27.2338
					21.7847	19.8012
					26.9357	42.3312
					16.707	29.9299
					48.6402	3.55842
					25.0256	27.6792
					30.919	45.7191
					29.8083	30.9177
					39.6994	49.2967
					30.2227	36.3846
					33.0039	19.6886
					15.8541	38.4625
					26.1613	38.3259
					17.7708	28.918
					48.0249	32.2657
					23.7505	10.0888
					14.0519	32.1306
					16.2419	19.8759
Median	24.1682	56.0001	32.3593	64.8543	25.2161	31.2613	25.1543	30.7896

## Sheet: Figure 2d
	Delta (variants)
	high WT TP2				low/medium WT TP2
	Infected		Non-infected		Infected		Non-infected
	TP1	TP2	TP1	TP2	TP1	TP2	TP1	TP2
	14.5748	70.818	26.0909	99.4905	21.8943	36.0585	20.8568	29.0009
	25.7313	48.4918	40.4063	93.0509	23.3359	18.5371	24.4888	49.4452
	17.9043	90.9835	53.3149	77.7208	40.4444	30.3348	49.2593	4.66035
	21.9635	56.2623	16.624	65.1368	22.9228	-2.53407	23.4467	19.5804
	17.1548	53.4103	51.7661	90.204	29.1456	23.5224	25.3261	18.7063
	23.8569	61.4455	41.7591	61.7124	30.4071	31.0066	20.8611	42.6081
	20.0288	67.4083	54.6997	74.2147	25.547	42.5748	18.3299	10.7384
	44.7902	82.472	49.013	64.2614	25.4236	37.1162	14.08	46.7353
	30.5657	84.6024	46.1542	66.1116	14.493	21.4489	48.6683	39.1662
	48.991	56.8242	32.1183	53.2619	10.7456	27.5105	23.8362	14.0418
	3.0724	67.7358	32.1999	55.3357	18.7826	31.2427	19.3911	40.4146
	44.769	55.4262	33.3083	61.1219	21.4093	20.6896	11.3233	27.8255
	26.7264	39.5111	32.3227	88.7967	49.0504	17.9489	28.6351	24.6339
	18.9245	65.3255	33.1015	96.6158	17.2631	28.0676	29.4189	39.8671
	13.6651	68.0064			33.6312	37.7814	3.9398	22.055
	17.461	66.1963			21.6411	34.6201	35.345	31.0392
	24.6641	62.7354			29.3738	41.2174	33.8019	36.0236
	23.4524	55.9411			13.3124	21.4732	30.0508	40.9769
	31.3326	53.7544			19.4985	18.8307	31.9548	33.7874
	31.5348	54.2473			12.4842	47.8649	23.3089	13.1667
	23.6452	83.024			7.68077	32.2906	52.0649	19.1007
	50.713	95.8327			2.05139	25.4886	24.9174	14.661
					40.7518	47.8147	22.2439	20.7784
					13.8394	46.0904	17.1765	43.0312
					30.0112	38.0231	22.0152	36.6415
					26.435	27.7536
					33.1264	26.7643
					14.6354	32.64
					26.5668	28.4159
					23.1658	24.7135
					29.1735	40.4636
					17.3444	27.4676
					41.3873	3.20573
					21.7675	23.7495
					29.7571	43.2481
					44.0317	23.6865
					43.3465	50.6101
					26.3952	38.153
					18.6287	29.0064
					10.2045	55.9536
					23.555	31.3025
					22.5945	27.1951
					49.2467	39.3345
					12.1148	1.22018
					14.5077	18.0761
					7.73228	20.2914
Median	23.751	64.0305	36.8573	70.1632	23.0443	28.7112	23.8362	29.0009

## Sheet: Figure 2e
	Omicron (B.1.1.529; BA.1; BA.1.15)
	high WT TP2				low/medium WT TP2
	Infected		Non-infected		Infected		Non-infected
	TP1	TP2	TP1	TP2	TP1	TP2	TP1	TP2
	6.84109	25.5718	25.1504	72.769	9.75089	26.3929	25.5774	22.299
	25.6254	27.5746	19.3444	22.7004	14.2609	-2.74555	20.5179	27.4249
	12.8847	55.0346	21.5421	24.6465	18.8617	-8.17462	54.9368	-11.4506
	9.23614	13.2991	10.8444	23.5079	28.2712	-12.8432	13.6102	14.8913
	15.9092	6.50155	10.703	37.0757	25.236	11.9428	19.3178	-1.81414
	18.9124	22.0517	19.4031	-12.4723	17.9255	16.8101	3.68592	24.1021
	22.0862	23.966	31.9144	28.373	15.7792	-9.05091	23.7164	19.8688
	23.4891	20.8315	27.6978	6.20896	20.9319	3.45849	14.461	11.759
	22.5183	35.5198	24.2759	14.5715	25.4974	-0.965082	48.7853	-1.11739
	51.0615	11.378	34.7704	25.1432	20.3144	17.7019	28.4659	9.0872
	10.8231	31.4599	10.8577	-5.65781	24.764	18.1211	21.4274	20.9608
	23.9238	20.5911	13.5275	2.01295	19.2858	12.3147	9.98826	-19.1508
	28.0632	-8.17768	21.4408	40.2329	47.9517	8.38408	27.9351	14.5012
	8.90809	42.5782	4.66475	24.0976	-9.21214	11.4007	13.9196	5.10666
	16.8427	20.0354			13.3915	11.1625	-2.77539	23.2436
	25.3481	3.35444			23.5078	8.79461	12.3273	-11.0854
	40.7265	16.8147			12.7194	4.80046	35.639	30.8951
	16.7971	37.4318			14.845	13.9115	26.0255	23.3831
	15.1784	8.561			19.6511	5.76214	28.3284	13.1848
	7.84926	22.3874			15.5118	9.65876	14.7384	-6.4834
	22.8357	27.5678			16.8084	11.9701	31.053	-6.02524
	21.1853	9.05677			1.74847	7.07532	25.2454	14.0783
					48.1384	8.95565	25.9285	14.1303
					33.3793	46.2203	10.0363	-3.4464
					16.1841	21.572	2.89113	13.9704
					22.8223	23.3831
					27.1047	24.4017
					19.9099	15.2454
					15.3598	14.9525
					9.26548	12.1083
					8.42001	5.37203
					19.7872	11.1693
					28.4205	-16.6672
					15.5438	29.2371
					16.5867	17.1367
					22.2222	17.6516
					29.066	26.632
					21.3753	-2.2461
					20.6989	4.43983
					5.79559	16.969
					34.6642	30.4097
					11.3245	11.6524
					31.8184	-5.96401
					17.1227	2.45296
					16.3063	7.53223
					19.5605	-13.5236
Median	20.0488	21.4416	20.4219	23.8027	19.4231	11.285	21.4274	13.9704

## Sheet: Figure 2f
	Omicron (BA.2 subvariants)
	high WT TP2				low/medium WT TP2
	Infected		Non-infected		Infected		Non-infected
	TP1	TP2	TP1	TP2	TP1	TP2	TP1	TP2
	17.9322	29.4449	33.765	80.4503	18.5016	24.0867	27.8166	23.2376
	28.6604	17.5026	26.1084	38.8792	31.348	-0.255042	20.5911	30.3425
	17.6786	54.7236	26.9729	29.7158	29.5791	7.18481	54.5096	-7.23881
	14.8314	20.9581	18.7154	22.6473	28.3893	-6.38968	18.0885	11.4693
	19.6277	11.4905	18.1268	34.0493	28.3637	8.83566	16.8587	6.37763
	19.9451	26.2678	28.9938	9.27406	27.4562	9.89367	13.2061	24.7966
	32.4343	25.2234	34.4711	30.5513	22.8313	8.34374	25.355	8.47615
	19.0822	31.5791	35.3516	15.4501	19.4796	16.2218	25.3858	9.81193
	27.2249	37.078	24.3602	24.2699	21.1829	18.0263	53.0147	7.82988
	52.6705	20.9278	33.8769	25.4444	21.6218	18.6083	34.9145	13.8533
	18.9642	29.4752	22.092	13.7988	23.8673	18.1625	23.0586	22.2083
	26.8979	20.0439	20.7506	11.433	22.6344	16.5702	11.9508	-8.6737
	26.3269	0.990653	19.9866	33.9085	52.2095	13.5672	29.3718	16.5172
	16.2446	46.706	15.8347	29.8642	-1.09978	13.3462	13.4103	8.2726
	21.3041	29.398			19.4267	13.5445	-2.57666	22.4799
	25.0349	17.0269			23.3043	11.7705	19.3247	4.67931
	31.1519	18.8179			21.9644	17.4541	33.2246	25.2083
	15.33	39.6239			13.3305	13.263	33.5301	24.618
	17.3755	6.51228			21.2786	16.8472	33.1837	15.1122
	11.6701	25.6412			11.0209	18.3063	21.4971	-11.5571
	25.8181	37.9226			18.5794	22.0154	34.5748	9.13535
	26.7138	37.1432			5.09676	20.2992	26.8955	21.7927
					37.3246	22.841	28.7164	17.5685
					24.8772	49.0649	15.7087	8.2953
					20.0308	24.1624	19.6437	16.9788
					25.1115	14.159
					28.7657	37.3357
					21.4859	20.2306
					22.4206	14.6252
					20.9277	11.1242
					20.0568	13.2539
					18.9036	16.1327
					32.9255	-12.9981
					20.5385	25.6881
					24.0428	14.2801
					23.601	14.7523
					31.5857	32.7468
					24.1239	4.11111
					17.6178	3.82866
					6.00132	25.3261
					29.8104	27.9328
					18.2624	19.2265
					30.3352	6.36395
					18.5144	8.23173
					15.7079	12.9964
					12.2698	-3.31252
Median	20.6246	25.9545	25.2343	27.5801	21.7931	14.6888	25.355	13.8533

[truncated: 20 more sheets: Figure 2g, Figure 2h, Figure 2i, Figure 3a, Figure 3b, Figure 3c, Figure 3d, Figure 4a, Figure 4b, Figure 4c, Figure 4d, Figure 4e, Figure 4f, Figure 4g, Figure 4h, Figure 5a-c, Figure 5d-f, Figure 5g-r, Figure A3, Figure A4]
